# Supplementary material for: Elimination Resistance: Characterizing Multi-compartment Toxicokinetics of the Neonicotinoid Thiacloprid in the Amphipod Gammarus pulex Using Bioconcentration and Receptor-Binding Assays
Source: Environ Sci Technol. 2023 Jun 7;57(24):8890–901. doi: 10.1021/acs.est.3c01891 (PMC10286312; doi:10.1021/acs.est.3c01891)
Supplement: Supplementary file 1 — es3c01891_si_001.xlsx [file es3c01891_si_001.xlsx]

## Sheet: 0_Info
Elimination resistant: Characterizing multi-compartment toxicokinetics of the neonicotinoid thiacloprid in the amphipod Gammarus pulex using bioconcentration and receptor binding assays
J. Raths1,2, L. Schinz1,2, A. Mangold-Döring3, J. Hollender1,2*
1Department of Environmental Chemistry, Swiss Federal Institute of Aquatic Science and Technology - Eawag, Dübendorf, Switzerland
2Institute of Biogeochemistry and Pollutant Dynamics, ETH Zürich, Zürich, Switzerland
3Aquatic Ecology and Water Quality Management Group, Wageningen University, Wageningen, The Netherlands
*E-mail: juliane.hollender@eawag.ch
The present file is compiled of the following sheets:
1_Kinetic_(I)	Holds the measured concentrations of the kinetic experiements (I)
2_Concentration_(II+III)	Holds the measured concentrations of the concentration dependent toxicokientic experiements (II+III)
3_Pulsed_(IV)	Holds the measured concentrations of the pulsed exposure experiements (IV)
4_in_vivo_(V)	Holds the measured concentrations of the in vivo receptor binding experiement (V)
5_in_vitro_(VI)	Holds the measured concentrations of the in vitro receptor binding experiement (VI)
All data are provided unrounded to reduce error propagation along the different transformation and analysis processes.
Please consider appropriate rounding to the significant digits (i.e. 2) depending on the further use.

## Sheet: 1_Kinetic_(I)
1_Kinetic_(I)
Medium and tissue concentrations of thiacloprid of the kinetic experiments (I).
Determined by online-SPE LC-HRMS/MS.
Medium concentrations
		Uptake concentration [µmol L-1]		Elimination concentration [µmol L-1]
	Nominal [µg L-1]	Start	End	Start	End
Alive	50	0.209718	0.229107	0.00276986	0.00118708
Dead	50	0.222776	0.233856	0.00158278	0.00079139
Tissue concentrations
Alive gammarids				Dead gammarids
	Tissue concentration [µmol kg-1]				Tissue concentration [µmol kg-1]
Time [d]	Replicate 1	Replicate 2		Time [d]	Replicate 1	Replicate 2
0	0	0		0	0	0
0.124306	0.257264	0.189487		0.124306	0.164236	0.194529
0.25	0.36116	0.498678		0.249306	0.348444	0.276657
0.416667	0.539845	0.53233		0.416667	0.386932	0.391221
1.00139	0.714714	0.778881		0.999306	0.593758	0.593289
1.41667	0.812128	0.7184		1.41667	0.659985	0.680947
1.99722	0.764044	0.919241		2.00208	0.697536	0.735081
2.125	0.612515	0.586873		2.12431	0.43675	0.555339
2.25	0.552512	0.518559		2.25	0.396526	0.396754
2.41667	0.47687	0.418174		2.41667	0.411017	0.364497
3	0.320441	0.356952		3	0.272456	0.323119
4	0.331701	0.262194		4	0.288027	0.399767
6	0.285551	0.244555		6	0.256292	0.170724
8	0.24715	0.190166		8	0.289372	0.316008
10.0007	0.246186	0.22135

## Sheet: 2_Concentration_(II+III)
1_Concentration_(II+III)
Medium and tissue concentrations of thiacloprid of the concentration dependence experiments (II+III).
Determined by online-SPE LC-HRMS/MS.
Numbering according to Table 1 (main manuscript).
Medium concentrations
			Uptake concentration [µmol L-1]		Elimiantion concentration [µmol L-1]
Experiment	Medium	Nominal [µg L-1]	Start	End	Start	End
Low (II)	Day 0 to 5	0.05	0.000225546	0.00022792
	Day 5 to 10		0.000224755	0.000211301
	Day 10 to 15		0.000239791	0.000200222
	Day 15 to 20		0.000236626	0.00022792	0	0
	Day 0 to 5	0.5	0.00197847	0.0021051
	Day 5 to 10		0.0019389	0.00190725
	Day 10 to 15		0.00213675	0.00212884
	Day 15 to 20		0.0021051	0.00223172	0	0.000229503
	Day 0 to 4	5	0.0189934	0.018202	0.0002849	0.000126622
High (III)	Day 0 to 2	5	0.0213675	0.0225546	< LOQ	< LOQ
	Day 0 to 2	50	0.205761	0.217632	< LOQ	< LOQ
	Day 0 to 2	500	1.74106	1.86372	< LOQ	0.002
	Day 0 to 2	1500	4.6692	5.38145	0.00079139	0.00276986
	Day 0 to 2	5000	19.4682	21.0074	0.00197847	0.00830959
Tissue concentrations
Static measurements (end of uptake, end of elimination)
		End of uptake [µmol kg-1]			End of elimination [µmol kg-1]
Experiment	Nominal [µg L-1]	Replicate 1	Replicate 2	Replicate 3	Replicate 1	Replicate 2	Replicate 3
Low (II)	0.5	0.230683	0.194365	0.252182	0.224687	0.184702	0.137669
	5	0.259215	0.264833	0.23543	0.212699	0.148275	0.205478
High (III)	5	0.246653	0.267384	0.226927	0.221531	0.250607	0.231189
	50	0.731403	0.73077	0.697971	0.283037	0.249116	0.204642
	500	4.45459	3.8172	3.92225	0.252734	0.242016	0.257728
	1500	10.8444	9.7258	10.427	0.262743	0.289599	0.304059
	5000	35.553	43.7306	36.703	0.449905	0.479725	0.250453
Additional kinetic data
			Tissue concentration [µmol kg-1]
Experiment	Nominal [µg L-1]	Exposure time [d]	Replicate 1	Replicate 2	Replicate 3
Low (II)	0.05	10	0.0331873	0.0309993	0.0462754
		15	0.0434597	0.0703801	0.0474834
		20	0.0894586	0.0626082	0.0783146
		25	0.0898697	0.0863871	0.0994757
	0.5	10	0.211794	0.200741	0.151648
		15	0.218459	0.209412	0.161059
		20	0.230683	0.194365	0.252182
		25	0.224687	0.184702	0.137669

## Sheet: 3_Pulsed_(IV)
1_Pulsed_(IV)
Medium and tissue concentrations of thiacloprid of the pulsed exposure experiments (IV).
Determined by online-SPE LC-HRMS/MS.
Medium concentrations
		Uptake concentration [µmol L-1]		Elimiantion concentration [µmol L-1]
Nominal [µg L-1]	Pulse	Start	End	Start	End
5	1	0.0221589	0.0221589	< LOQ	< LOQ
5	2	0.0237417	0.0221589	< LOQ	< LOQ
5	3	0.023346	0.0229503	< LOQ	< LOQ
50	1	0.221193	0.219215	< LOQ	< LOQ
50	2	0.21051	0.226337	< LOQ	< LOQ
50	3	0.223172	0.214862	< LOQ	< LOQ
Tissue concentrations
Pulsed 5 µg L-1					Pulsed 50 µg L-1
	Tissue concentration [µmol kg-1]					Tissue concentration [µmol kg-1]
Time [d]	Replicate 1	Replicate 2	Replicate 3		Time [d]	Replicate 1	Replicate 2	Replicate 3
0	0.000100771	0	0		0	0	0	0
1	0.214757	0.178045	0.178943		1	0.738973	0.747408	0.777703
1.99028	0.303105	0.246056	0.282661		1.99306	0.788742	0.659359	0.810991
3.00069	0.203691	0.204691	0.207328		2.99861	0.264311	0.313319	0.268041
4.99236	0.158191	0.172567	0.243382		4.99653	0.215326	0.207241	0.200641
6	0.246516	0.26852	0.315386		6	0.772493	0.711139	0.725965
6.99306	0.269713	0.294056	0.284703		6.99583	0.75106	0.76508	0.761397
8	0.166192	0.187874	0.215802		8	0.225315	0.228513	0.233231
10.0833	0.232704	0.209772	0.229566		10.0833	0.217232	0.232333	0.193549
11.0833	0.285916	0.302929	0.385275		11.0833	0.769824	0.739692	0.742275
12.0729	0.312543	0.355488	0.384296		12.0764	0.780864	0.760111	0.821724
13.0833	0.20494	0.234709	0.188851		13.0833	0.233949	0.233949	0.246511
15.0625	0.169139	0.191427	0.238028		15.0625	0.209974	0.171574	0.211064

## Sheet: 4_in_vivo_(V)
4_in_vivo_(V)
Medium and tissue concentrations of thiacloprid of the in vivo receptor binding experiment (IV).
Determined by online-SPE LC-HRMS/MS.
Medium concentrations
	Uptake concentration [µmol L-1]		Elimiantion concentration [µmol L-1]
Nominal [µg L-1]	Start	End	Start	End
50	0.206157	0.208135	< LOQ	< LOQ
Tissue concentrations
	End of uptake [µmol kg-1]				End of elimination [µmol kg-1]
Compartment	Membrane protein	Debris	Supernatant	Total body burden	Membrane protein	Debris	Supernatant	Total body burden
Replicate 1	0.104711	0.062591	0.425412	0.673481	0.139096	0.045047	0.043228	0.233969
Replicate 2	0.125044	0.0703823	0.463178	0.669572	0.125571	0.0266933	0.0430582	0.157826
Replicate 3	0.114387	0.079981	0.443254	0.682349	0.10083	0.038586	0.041316	0.179616
Replicate 4	0.124221	0.129763	0.32204	0.576169	0.109373	0.045391	0.02967	0.171776
Replicate 5	0.118021	0.133626	0.384013	0.644069	0.104853	0.039693	0.02347	0.195737
Replicate 6	0.138711	0.139466	0.393024	0.650161	0.091596	0.032791	0.021617	0.182445
Concentrations are presented as contributions to the total body burden.
The total body burden was determined in a separate set of gammarids in order to evaluate the recovery of the fractionating process.

## Sheet: 5_in_vitro_(VI)
5_in_vitro_(VI)
Medium and membrane protein concentrations of thiacloprid of the in vitro receptor binding experiment (VI).
Determined by online-SPE LC-HRMS/MS.
	CBound [pmol mg-1 or µmol kg-1]
Assay medium [nM]	Replicate 1	Replicate 2
0	0	0
0	0	0
0.815131	3.86439	3.67117
0.815131	5.09802	4.3846
2.13675	4.93453	4.19138
2.40583	3.50768	3.24014
4.21811	5.78172	5.12775
5.08072	4.74131	4.7859
8.62615	5.85604	5.63309
9.97942	5.0683	5.63309
22.1589	6.91132	7.26803
25.8547	5.27638	4.54809
44.5157	8.84351	11.8904
51.6144	5.8709	8.02604
101.472	11.0284	9.12591
246.043	12.7079	18.1329
Concentration bound to the membrane proteine were determined based on the initial membrane protein content.
